# Supplementary material for: Light availability affects stream biofilm bacterial community composition and function, but not diversity
Source: Environ Microbiol. 2015 Jul 22;17(12):5036–47. doi: 10.1111/1462-2920.12913 (PMC4950016; doi:10.1111/1462-2920.12913)
Supplement: Supplementary file 1 — Table S1. Biofilm parameters from all light treatments (relative transmission (%T) of the incident light) at day 1 and at day 7 of the experiment; given are mean ± SD over the light treatments; analysis of variance (ANOVA) displays significant differences (P < 0.05) between light treatments. Table S2. Alpha diversity of the biofilm community from all light treatments (relative transmission (%T) of the incident light) at day 1 and at day 7 of the experiment; given are mean ± SD over the light treatments; analysis of variance (ANOVA) displays significant differences (P < 0.05) between light treatments. [file EMI-17-5036-s001.zip]

Archive with 2 entries (2 files):
- EMI_12913-supp-0001-SI_methods.docx
- EMI_12913-supp-0002-SI_tables.docx
